# Supplementary material for: Dissecting the dominant hot spring microbial populations based on community-wide sampling at single-cell genomic resolution
Source: ISME J. 2021 Dec 30;16(5):1337–47. doi: 10.1038/s41396-021-01178-4 (PMC9039060; doi:10.1038/s41396-021-01178-4)
Supplement: Supplementary file 2 — Supplementary Data Table [file 41396_2021_1178_MOESM2_ESM.xlsx]

## Sheet: Supp_Data_Table
IMG ID	Type	Phylum	GTDB	Comp.	Contam.	Assem (MB)	16S
3300006767_MAG15_CovLess12	MAG	Acidobacteria	c__Blastocatellia	93.3	2.56	3.058	Yes
3300013894	SAG	Acidobacteria	c__Blastocatellia	92.74	2.56	3.0428	Yes
3300014485	SAG	Acidobacteria	c__Blastocatellia	89.32	1.71	2.75132	Yes
2706794759	SAG	Acidobacteria	c__Blastocatellia	85.29	1.71	2.50533	Yes
3300014484	SAG	Acidobacteria	c__Blastocatellia	75.85	2.75	2.4718	Yes
3300014483	SAG	Acidobacteria	c__Blastocatellia	70.61	2.56	2.23604	No
3300006767_MAG15_CovLess12	MAG	Acidobacteria	c__Blastocatellia	69.72	5.87	2.499	Yes
3300014036	SAG	Acidobacteria	c__Blastocatellia	63.53	0.85	1.93014	Yes
2706794767	SAG	Acidobacteria	c__Blastocatellia	62.73	0.85	2.13504	No
3300014343	SAG	Acidobacteria	c__Blastocatellia	56.07	0.85	1.79663	No
3300014464	SAG	Acidobacteria	c__Blastocatellia	45.87	0	1.37854	Yes
2706794763	SAG	Acidobacteria	c__Blastocatellia	37.11	0	1.24792	Yes
3300010653	SAG	Acidobacteria	c__Blastocatellia	34.32	0	1.18031	No
3300010608	SAG	Acidobacteria	c__Blastocatellia	33.7	0	1.02692	Yes
3300014433	SAG	Acidobacteria	c__Blastocatellia	28.48	0	0.786489	Yes
3300010583	SAG	Acidobacteria	o__Chloracidobacteriales	23.82	0	0.841613	No
3300010584	SAG	Acidobacteria	c__Blastocatellia	22.6	1.76	0.864953	No
3300010538	SAG	Acidobacteria	c__Blastocatellia	22.38	1.6	0.619387	Yes
2706794717	SAG	Acidobacteria	o__Chloracidobacteriales	22.22	0	0.545047	No
3300014434	SAG	Acidobacteria	c__Blastocatellia	20.8	0.85	0.771388	Yes
3300014406	SAG	Acidobacteria	o__Chloracidobacteriales	20.09	0.09	0.528675	Yes
3300013081	SAG	Acidobacteria	c__Blastocatellia	19.16	0.85	0.610086	Yes
3300014405	SAG	Acidobacteria	c__Blastocatellia	14.29	0	0.528309	No
3300014327	SAG	Acidobacteria	c__Blastocatellia	11.76	0	0.311656	Yes
3300014419	SAG	Acidobacteria	c__Blastocatellia	11.21	0	0.65725	Yes
3300013028	SAG	Acidobacteria	o__Chloracidobacteriales	8.93	0	0.502004	Yes
3300014402	SAG	Acidobacteria	c__Blastocatellia	8.33	8.33	0.457684	No
3300010481	SAG	Acidobacteria	o__Pyrinomonadales	6.81	4.27	0.312114	Yes
3300014393	SAG	Acidobacteria	c__Blastocatellia	5.49	0	0.245787	No
3300010451	SAG	Acidobacteria	o__Chloracidobacteriales	3.45	0	0.067825	No
3300010476	SAG	Acidobacteria	f__Aquificaceae	3.45	0	0.26432	No
3300014482	SAG	Aquificae	f__Aquificaceae	98.78	0.41	1.67535	Yes
3300006767_MAG4	MAG	Aquificae	f__Aquificaceae	97.97	3.51	1.72581	Yes
3300014481	SAG	Aquificae	f__Aquificaceae	97.15	0.54	1.66694	Yes
3300013029	SAG	Aquificae	f__Aquificaceae	93.99	0	1.53702	Yes
3300014480	SAG	Aquificae	f__Aquificaceae	92.67	0	1.5089	No
3300014478	SAG	Aquificae	f__Aquificaceae	91.26	0	1.49058	Yes
3300010694	SAG	Aquificae	f__Aquificaceae	90.65	0	1.48623	No
3300014479	SAG	Aquificae	f__Aquificaceae	88.18	0	1.44872	Yes
3300013506	SAG	Aquificae	f__Aquificaceae	85.25	0	1.41077	Yes
3300014471	SAG	Aquificae	f__Aquificaceae	84.96	0	1.34725	Yes
3300014466	SAG	Aquificae	f__Aquificaceae	83.86	0	1.32008	Yes
3300014476	SAG	Aquificae	f__Aquificaceae	82.88	0	1.42793	Yes
3300014473	SAG	Aquificae	f__Aquificaceae	82.46	0	1.34971	No
3300010689	SAG	Aquificae	f__Aquificaceae	81.91	1.49	1.35676	No
3300010690	SAG	Aquificae	f__Aquificaceae	81.8	0.81	1.37102	No
3300013505	SAG	Aquificae	f__Aquificaceae	81.28	0	1.30323	Yes
3300014472	SAG	Aquificae	f__Aquificaceae	80.64	0.41	1.32889	Yes
3300014469	SAG	Aquificae	f__Aquificaceae	80.23	0	1.31113	Yes
3300014470	SAG	Aquificae	f__Aquificaceae	80.22	0	1.30147	Yes
3300014465	SAG	Aquificae	f__Aquificaceae	79.1	0	1.25202	Yes
3300014463	SAG	Aquificae	f__Aquificaceae	78.46	0.41	1.25712	Yes
3300014342	SAG	Aquificae	f__Aquificaceae	78.12	0	1.28722	Yes
3300010684	SAG	Aquificae	f__Aquificaceae	76.9	4.07	1.29711	No
3300013040	SAG	Aquificae	f__Aquificaceae	75.11	0.14	1.25276	No
3300010672	SAG	Aquificae	f__Aquificaceae	75.05	2.17	1.16961	No
3300010679	SAG	Aquificae	f__Aquificaceae	75.03	2.03	1.22194	No
3300014461	SAG	Aquificae	f__Aquificaceae	74.51	0	1.22385	No
3300014340	SAG	Aquificae	f__Aquificaceae	74.44	0.41	1.22544	Yes
3300014337	SAG	Aquificae	f__Aquificaceae	74.38	0.41	1.12416	No
3300010682	SAG	Aquificae	f__Aquificaceae	74.22	2.64	1.22305	Yes
3300014341	SAG	Aquificae	f__Aquificaceae	74.19	0.41	1.24073	Yes
3300010669	SAG	Aquificae	f__Aquificaceae	70.02	3.66	1.09899	No
3300014457	SAG	Aquificae	f__Aquificaceae	69.77	0.41	1.1652	Yes
3300010664	SAG	Aquificae	f__Aquificaceae	69.31	0.41	1.10432	No
3300014456	SAG	Aquificae	f__Aquificaceae	69.17	0.41	1.05817	Yes
3300014453	SAG	Aquificae	f__Aquificaceae	68.98	1.22	1.08967	Yes
3300010660	SAG	Aquificae	f__Aquificaceae	68.69	1.32	0.993266	No
3300010663	SAG	Aquificae	f__Aquificaceae	67.91	0.81	1.05426	Yes
3300010670	SAG	Aquificae	f__Aquificaceae	67.72	0	1.11204	No
3300010678	SAG	Aquificae	f__Aquificaceae	67.52	0.41	1.15928	Yes
3300014449	SAG	Aquificae	f__Aquificaceae	67.41	2.03	1.05473	Yes
3300010654	SAG	Aquificae	f__Aquificaceae	67.09	0.61	1.03039	No
3300010650	SAG	Aquificae	f__Aquificaceae	65.95	2.03	1.02808	No
3300010668	SAG	Aquificae	f__Aquificaceae	65.95	2.24	1.07878	No
3300010643	SAG	Aquificae	f__Aquificaceae	65.9	0.81	0.993993	No
3300010647	SAG	Aquificae	f__Aquificaceae	65.83	1.22	0.995457	No
3300014451	SAG	Aquificae	f__Aquificaceae	65.77	0	1.10552	Yes
3300010658	SAG	Aquificae	f__Aquificaceae	65.44	0.2	1.03693	No
3300010642	SAG	Aquificae	f__Aquificaceae	64.14	0	0.938162	No
3300010671	SAG	Aquificae	f__Aquificaceae	64.12	4.88	1.083	No
3300010667	SAG	Aquificae	f__Aquificaceae	63.79	2.03	1.06214	No
3300014448	SAG	Aquificae	f__Aquificaceae	62.91	0.27	1.01968	Yes
3300010655	SAG	Aquificae	f__Aquificaceae	62.53	1.22	1.0294	No
3300014336	SAG	Aquificae	f__Aquificaceae	62.02	0.61	1.01029	No
3300014033	SAG	Aquificae	f__Aquificaceae	60.61	0	0.976006	Yes
3300010636	SAG	Aquificae	f__Aquificaceae	58.66	0.61	0.944207	No
3300010645	SAG	Aquificae	f__Aquificaceae	58.16	0.83	0.99058	No
3300013893	SAG	Aquificae	f__Aquificaceae	58.11	0	0.876661	Yes
3300010617	SAG	Aquificae	f__Aquificaceae	57.69	0	0.895181	No
3300010631	SAG	Aquificae	f__Aquificaceae	57.66	3.25	0.888595	No
3300010652	SAG	Aquificae	f__Aquificaceae	57.34	2.85	0.984835	No
3300010635	SAG	Aquificae	f__Aquificaceae	56.22	8.6	0.950364	No
3300010612	SAG	Aquificae	f__Aquificaceae	55.89	0.81	0.866718	No
3300010629	SAG	Aquificae	f__Aquificaceae	55.09	0.61	0.892999	Yes
3300014034	SAG	Aquificae	f__Aquificaceae	54.82	0	0.950643	Yes
3300014445	SAG	Aquificae	f__Aquificaceae	54.71	0	0.96203	No
3300014333	SAG	Aquificae	f__Aquificaceae	53.65	0	0.927973	Yes
3300010603	SAG	Aquificae	f__Aquificaceae	52.63	1.22	0.780071	No
3300010618	SAG	Aquificae	f__Aquificaceae	51.79	0.83	0.881293	No
3300010625	SAG	Aquificae	f__Aquificaceae	51.61	4.17	0.872066	No
3300010604	SAG	Aquificae	f__Aquificaceae	51.44	1.22	0.828312	No
3300010609	SAG	Aquificae	f__Aquificaceae	51.15	3.66	0.821802	No
3300010591	SAG	Aquificae	g__Hydrogenobacter	50.84	0	0.752277	Yes
3300010621	SAG	Aquificae	f__Aquificaceae	50.81	1.22	0.830419	No
3300014438	SAG	Aquificae	f__Aquificaceae	50.13	0	0.787703	Yes
3300010639	SAG	Aquificae	f__Aquificaceae	49.57	0.81	0.919877	No
3300010606	SAG	Aquificae	f__Aquificaceae	49.47	0.81	0.828113	No
3300010611	SAG	Aquificae	f__Aquificaceae	49.25	0.81	0.827451	No
3300010595	SAG	Aquificae	f__Aquificaceae	48.61	1.03	0.758433	No
3300010615	SAG	Aquificae	f__Aquificaceae	48.06	1.83	0.800908	No
3300013890	SAG	Aquificae	f__Aquificaceae	47.79	0	0.710678	No
3300010602	SAG	Aquificae	f__Aquificaceae	47.67	0.81	0.85829	No
3300010610	SAG	Aquificae	f__Aquificaceae	47.49	0.41	0.807657	No
3300010592	SAG	Aquificae	f__Aquificaceae	46.98	3.25	0.76335	No
3300010594	SAG	Aquificae	f__Aquificaceae	46.82	0.2	0.751246	No
3300010607	SAG	Aquificae	f__Aquificaceae	46.77	0.81	0.85328	No
3300010632	SAG	Aquificae	f__Aquificaceae	46.48	0.41	0.897305	No
3300010620	SAG	Aquificae	f__Aquificaceae	46.27	1.22	0.884748	No
3300010564	SAG	Aquificae	f__Aquificaceae	45.9	0.41	0.61991	No
3300010598	SAG	Aquificae	f__Aquificaceae	45.87	2.03	0.709348	No
3300010599	SAG	Aquificae	f__Aquificaceae	45.77	0	0.748112	No
3300010589	SAG	Aquificae	f__Aquificaceae	43.86	0	0.763562	No
3300010588	SAG	Aquificae	f__Aquificaceae	42.61	0	0.688423	No
3300010578	SAG	Aquificae	f__Aquificaceae	42.52	2.44	0.6417	No
3300010593	SAG	Aquificae	f__Aquificaceae	41.57	1.63	0.72759	No
3300010569	SAG	Aquificae	f__Aquificaceae	40.97	1.36	0.658201	No
3300010548	SAG	Aquificae	f__Aquificaceae	40.75	8.04	0.559375	No
3300010547	SAG	Aquificae	f__Aquificaceae	40.14	0.81	0.576368	No
3300010580	SAG	Aquificae	f__Aquificaceae	38.93	1.02	0.643073	No
3300010619	SAG	Aquificae	f__Aquificaceae	38.2	0	0.827098	No
3300010524	SAG	Aquificae	f__Aquificaceae	37.82	0.41	0.485361	No
3300010573	SAG	Aquificae	f__Aquificaceae	36.65	1.63	0.639108	No
3300010557	SAG	Aquificae	f__Aquificaceae	35.66	0	0.606675	No
3300010554	SAG	Aquificae	f__Aquificaceae	35.34	0.41	0.584692	No
3300010601	SAG	Aquificae	f__Aquificaceae	35.29	0	0.802284	No
3300010555	SAG	Aquificae	f__Aquificaceae	35.25	1.29	0.560101	No
3300010551	SAG	Aquificae	f__Aquificaceae	34.99	2.3	0.526412	No
3300010537	SAG	Aquificae	f__Aquificaceae	34.89	0.61	0.456376	No
3300010550	SAG	Aquificae	f__Aquificaceae	34.89	0.54	0.607241	No
3300010562	SAG	Aquificae	f__Aquificaceae	34.8	4.47	0.599354	No
3300013037	SAG	Aquificae	f__Aquificaceae	34.25	0	0.632532	No
3300014407	SAG	Aquificae	f__Aquificaceae	33.04	0	0.423183	No
3300010553	SAG	Aquificae	f__Aquificaceae	32.76	3.66	0.533683	No
3300010549	SAG	Aquificae	f__Aquificaceae	32.52	0.41	0.541748	No
3300010532	SAG	Aquificae	f__Aquificaceae	32.14	0	0.520305	No
3300010523	SAG	Aquificae	f__Aquificaceae	31.94	0.64	0.463993	No
3300014422	SAG	Aquificae	f__Aquificaceae	30.45	0.81	0.573913	Yes
3300010568	SAG	Aquificae	f__Aquificaceae	30.41	18.34	0.576257	No
3300014412	SAG	Aquificae	f__Aquificaceae	30.19	0.41	0.4583	No
3300010519	SAG	Aquificae	f__Aquificaceae	30.16	0	0.4453	No
3300010596	SAG	Aquificae	f__Aquificaceae	29.82	0	0.706801	No
3300010522	SAG	Aquificae	f__Aquificaceae	28.84	1.02	0.421554	No
3300010534	SAG	Aquificae	f__Aquificaceae	28.45	0	0.513069	No
3300010536	SAG	Aquificae	f__Aquificaceae	28.22	0.41	0.511297	No
3300014032	SAG	Aquificae	f__Aquificaceae	27.68	0	0.601456	No
3300010509	SAG	Aquificae	f__Aquificaceae	26.33	0.04	0.384496	No
3300010517	SAG	Aquificae	f__Aquificaceae	25.83	1.79	0.405993	No
3300010515	SAG	Aquificae	f__Aquificaceae	25.45	5.36	0.436776	No
3300010539	SAG	Aquificae	f__Aquificaceae	24.99	1.79	0.492861	No
3300014399	SAG	Aquificae	f__Aquificaceae	23.91	0.17	0.340111	No
3300010510	SAG	Aquificae	f__Aquificaceae	22.98	0	0.388108	No
3300013889	SAG	Aquificae	f__Aquificaceae	22.47	1.79	0.292585	No
3300013254	SAG	Aquificae	f__Aquificaceae	21.43	0	0.478167	No
3300010512	SAG	Aquificae	f__Aquificaceae	21.02	0.36	0.390669	No
3300010499	SAG	Aquificae	g__Hydrogenobacter	19.4	0.89	0.320653	No
3300010488	SAG	Aquificae	f__Aquificaceae	19.22	0	0.311486	No
3300010470	SAG	Aquificae	f__Aquificaceae	18.67	0	0.203952	No
3300010500	SAG	Aquificae	f__Aquificaceae	18.02	0	0.317654	No
3300010496	SAG	Aquificae	g__Hydrogenobacter	17.75	2.44	0.299788	No
3300010511	SAG	Aquificae	f__Aquificaceae	17.28	0	0.380874	No
3300010502	SAG	Aquificae	f__Aquificaceae	17.14	0	0.35292	No
3300010495	SAG	Aquificae	f__Aquificaceae	16.88	1.63	0.313089	No
3300010474	SAG	Aquificae	f__Aquificaceae	16.07	0	0.24422	No
3300010501	SAG	Aquificae	f__Aquificaceae	16.07	7.14	0.349532	No
3300010483	SAG	Aquificae	f__Aquificaceae	14.29	0	0.2323	No
3300010478	SAG	Aquificae	g__Thermocrinis	13.64	0	0.246656	No
3300010541	SAG	Aquificae	f__Aquificaceae	13.39	0	0.503947	No
3300010492	SAG	Aquificae	o__Desulfurococcales	13.21	0	0.259866	No
3300010465	SAG	Aquificae	f__Aquificaceae	12.47	5.28	0.213467	No
3300013034	SAG	Aquificae	f__Aquificaceae	12.01	0	0.334922	No
3300010471	SAG	Aquificae	f__Aquificaceae	11.77	4.46	0.202938	No
3300010466	SAG	Aquificae	g__Hydrogenobacter	11.61	0	0.215984	No
3300010462	SAG	Aquificae	f__Aquificaceae	11.2	0	0.193881	No
3300010490	SAG	Aquificae	f__Aquificaceae	7.22	0	0.273697	No
3300010508	SAG	Aquificae	f__Aquificaceae	7.14	0.16	0.370499	No
3300010467	SAG	Aquificae	g__Hydrogenobacter	5.36	0	0.224132	No
3300010497	SAG	Aquificae	f__Aquificaceae	5.19	0	0.322248	No
3300014390	SAG	Aquificae	f__Aquificaceae	4.17	0	0.210043	No
3300010441	SAG	Aquificae	g__Hydrogenobacter	2.21	0	0.069191	No
3300010475	SAG	Aquificae	f__Aquificaceae	1.79	0	0.234787	No
3300010461	SAG	Aquificae	g__Thermocrinis	0	0	0.179584	No
3300013033	SAG	Aquificae	g__Hydrogenobacter	0	0	0.235785	No
3300006767_MAG9	MAG	Armatimonadetes	s__GBS-DC sp1	96.3	0	2.9841	Yes
3300006767_MAG5	MAG	Armatimonadetes	p__Armatimonadetes	92.59	0.19	3.1691	Yes
3300006767_MAG12	MAG	Armatimonadetes	o__CSP1-3	80.79	2.04	2.4038	Yes
3300010710	SAG	Armatimonadetes	p__Armatimonadetes	76.85	3.89	2.75547	Yes
2706794757	SAG	Armatimonadetes	p__Armatimonadetes	65.74	0.19	2.21474	Yes
3300010685	SAG	Armatimonadetes	p__Armatimonadetes	44.96	2.04	1.42287	Yes
3300010659	SAG	Armatimonadetes	p__Armatimonadetes	34.69	0.93	1.14206	No
3300014452	SAG	Armatimonadetes	p__Armatimonadetes	32.92	0	1.16031	Yes
3300014435	SAG	Armatimonadetes	p__Armatimonadetes	32.23	0	0.734549	No
3300014450	SAG	Armatimonadetes	p__Armatimonadetes	32.22	0	0.970326	No
3300013038	SAG	Armatimonadetes	p__Armatimonadetes	25.19	0	0.803173	No
3300010533	SAG	Armatimonadetes	p__Armatimonadetes	24.75	6.48	0.573144	No
2706794774	SAG	Armatimonadetes	p__Armatimonadetes	24.14	0	0.612076	No
3300010577	SAG	Armatimonadetes	p__Armatimonadetes	22.16	0	0.706599	Yes
3300010571	SAG	Armatimonadetes	d__Bacteria	21.11	0	0.674801	Yes
3300010535	SAG	Armatimonadetes	p__Armatimonadetes	20.69	6.9	0.527749	Yes
3300010575	SAG	Armatimonadetes	p__Armatimonadetes	20.69	0	0.723151	No
3300010597	SAG	Armatimonadetes	p__Armatimonadetes	19.44	0	0.842493	Yes
2706794780	SAG	Armatimonadetes	c__Dictyoglomia	18.97	0	0.378258	No
3300010600	SAG	Armatimonadetes	p__Armatimonadetes	18.89	1.72	0.808141	Yes
3300013036	SAG	Armatimonadetes	p__Armatimonadetes	18.15	0	0.455083	No
3300014408	SAG	Armatimonadetes	p__Armatimonadetes	15.89	0	0.480546	No
2706794785	SAG	Armatimonadetes	p__Armatimonadetes	15.52	0	0.613893	Yes
3300010527	SAG	Armatimonadetes	p__Armatimonadetes	15.52	0	0.535118	No
3300010516	SAG	Armatimonadetes	c__Caldatribacteriia	12.93	0	0.492833	No
3300010567	SAG	Armatimonadetes	p__Armatimonadetes	12.03	0	0.648069	No
3300010579	SAG	Armatimonadetes	p__Armatimonadetes	10.19	11.11	0.761953	No
3300010505	SAG	Armatimonadetes	p__Acetothermia	8.93	1.72	0.296759	No
2706794769	SAG	Armatimonadetes	c__UBA5829	8.33	0	0.353029	No
3300010531	SAG	Armatimonadetes	p__Armatimonadetes	8.15	4.08	0.51065	No
3300010561	SAG	Armatimonadetes	p__Armatimonadetes	6.9	0	0.598504	No
3300010493	SAG	Armatimonadetes	p__Armatimonadetes	6.58	0	0.277131	Yes
3300010489	SAG	Armatimonadetes	p__UBA9088	4.17	0	0.279232	No
3300010460	SAG	Armatimonadetes	c__Calescibacteriia	2.51	0	0.217546	No
3300010477	SAG	Armatimonadetes	d__Bacteria	0	0	0.217481	No
3300006767_MAG1	MAG	Chloroflexi	c__Anaerolineae	86.97	0.91	2.84959	Yes
3300014444	SAG	Chloroflexi	f__SM23-28-2	55.98	0	1.01283	Yes
3300014426	SAG	Chloroflexi	f__SM23-28-2	53.92	0	0.764345	Yes
3300014439	SAG	Chloroflexi	f__SM23-28-2	46.93	0	0.940812	No
3300006767_MAG13	MAG	Chloroflexi	f__SM23-28-2	43.01	0.99	0.81929	Yes
3300014459	SAG	Chloroflexi	c__Anaerolineae	40.91	0	1.36441	Yes
3300014427	SAG	Chloroflexi	c__Anaerolineae	32.68	0	0.78283	Yes
3300014440	SAG	Chloroflexi	c__Anaerolineae	31.23	0	0.920481	No
3300006767_MAG16	MAG	Chloroflexi	f__SM23-28-2	29.55	4.29	0.693328	Yes
3300010559	SAG	Chloroflexi	o__Anaerolineales	27.39	0.91	0.668696	No
3300014429	SAG	Chloroflexi	o__SBR1031	25.82	0	0.765201	No
3300014421	SAG	Chloroflexi	c__Anaerolineae	25.08	0	0.767082	Yes
3300014425	SAG	Chloroflexi	c__Anaerolineae	24.52	0	0.668652	No
3300014437	SAG	Chloroflexi	c__Anaerolineae	24.2	0	0.759786	No
3300014436	SAG	Chloroflexi	c__Anaerolineae	22.38	0	0.803167	No
3300010494	SAG	Chloroflexi	o__SBR1031	21.71	1.33	0.337246	Yes
3300014413	SAG	Chloroflexi	o__Anaerolineales	20.6	0	0.533415	No
3300010503	SAG	Chloroflexi	o__Anaerolineales	19.6	2.05	0.37389	No
3300014423	SAG	Chloroflexi	c__Anaerolineae	19.45	1.53	0.707239	No
3300014400	SAG	Chloroflexi	c__Anaerolineae	19.36	0	0.417505	Yes
3300010469	SAG	Chloroflexi	g__Thermomicrobium	15.6	0	0.20656	No
3300014410	SAG	Chloroflexi	g__Thermomicrobium	15.52	0	0.534891	No
3300014392	SAG	Chloroflexi	o__Anaerolineales	12.5	0	0.357628	No
3300014401	SAG	Chloroflexi	o__Anaerolineales	11.29	0	0.491616	No
3300006767_MAG2	MAG	Chloroflexi	c__Anaerolineae	11.13	0	0.313216	No
3300014411	SAG	Chloroflexi	o__SBR1031	10.34	0	0.57269	No
3300014409	SAG	Chloroflexi	p__Chloroflexi	8.33	0	0.533216	No
3300010486	SAG	Chloroflexi	c__Anaerolineae	5.96	0	0.321179	No
3300010447	SAG	Chloroflexi	c__Anaerolineae	4.23	0	0.070232	No
3300010440	SAG	Chloroflexi	o__SM23-28-2	0	0	0.07353	No
3300006767_MAG6	MAG	Cren.Desulfurococcales	o__Desulfurococcales	96.2	0.63	2.16408	Yes
3300010702	SAG	Cren.Desulfurococcales	o__Desulfurococcales	76.21	7.62	1.72349	No
3300006767_MAG14	MAG	Cren.Desulfurococcales	o__Desulfurococcales	72.47	0	1.24364	No
3300014475	SAG	Cren.Desulfurococcales	g__Pyrobaculum	72.34	0	1.07136	Yes
3300010688	SAG	Cren.Desulfurococcales	o__Desulfurococcales	71.64	0	1.35853	No
3300010640	SAG	Cren.Desulfurococcales	c__Thermoprotei	50.36	0	1.01553	No
3300010661	SAG	Cren.Desulfurococcales	o__Desulfurococcales	49.59	0.67	1.14988	No
3300010581	SAG	Cren.Desulfurococcales	o__Desulfurococcales	28.04	0	0.785786	Yes
3300006767_MAG7	MAG	Cren.Geoarchaeaceae	g__SCGC-AAA471-B05	90.44	2.21	1.2427	Yes
3300014442	SAG	Cren.Geoarchaeaceae	g__SCGC-AAA471-B05	58.66	2.21	0.92867	Yes
3300010605	SAG	Cren.Geoarchaeaceae	g__SCGC-AAA471-B05	58.09	1.1	0.883788	No
3300010544	SAG	Cren.Geoarchaeaceae	g__SCGC-AAA471-B05	41.91	0	0.578158	No
3300010543	SAG	Cren.Geoarchaeaceae	f__Geoarchaeaceae	35.32	4.41	0.57189	No
3300010525	SAG	Cren.Geoarchaeaceae	g__SCGC-AAA471-B05	27.52	1.1	0.535776	No
3300010513	SAG	Cren.Geoarchaeaceae	f__Geoarchaeaceae	23.64	0.74	0.452852	No
3300010491	SAG	Cren.Geoarchaeaceae	f__Geoarchaeaceae	20.58	1.87	0.319881	No
3300010468	SAG	Cren.Geoarchaeaceae	g__SCGC-AAA471-B05	13.91	0	0.217558	No
3300006767_MAG8	MAG	Deinococcus	s__Thermus antranikianii	95.22	68.26	2.94007	Yes
3300006767_MAG8	MAG	Deinococcus	s__Thermus antranikianii	80	5	2.94007	Yes
3300014477	SAG	Deinococcus	s__Thermus antranikianii	70.55	0	1.41647	Yes
3300014339	SAG	Deinococcus	s__Thermus antranikianii	60.81	0	1.23123	Yes
3300006767_MAG8	MAG	Deinococcus	s__Thermus antranikianii	60	1.3	2.94007	Yes
3300013892	SAG	Deinococcus	s__Thermus antranikianii	50.07	0	0.993034	No
3300014334	SAG	Deinococcus	s__Thermus antranikianii	49.08	0	0.946729	Yes
3300014447	SAG	Deinococcus	s__Thermus antranikianii	47.18	0.42	1.01355	No
3300014458	SAG	Deinococcus	s__Thermus antranikianii	47.01	0.42	1.13688	Yes
3300013085	SAG	Deinococcus	s__Thermus antranikianii	46.72	0	0.915409	Yes
3300014446	SAG	Deinococcus	s__Thermus antranikianii	46.61	0.85	0.984796	Yes
3300010644	SAG	Deinococcus	s__Thermus antranikianii	46.58	0.42	0.966809	Yes
3300014454	SAG	Deinococcus	s__Thermus antranikianii	44.9	0.85	1.05929	Yes
3300014331	SAG	Deinococcus	g__Thermus	44.13	0	0.827508	Yes
3300013084	SAG	Deinococcus	s__Thermus antranikianii	42.43	0	0.917712	Yes
3300013891	SAG	Deinococcus	s__Thermus antranikianii	42.2	0	0.8515	Yes
3300014332	SAG	Deinococcus	s__Thermus antranikianii	42.02	0	0.889084	Yes
3300014335	SAG	Deinococcus	s__Thermus antranikianii	41.67	0	0.892967	Yes
3300014441	SAG	Deinococcus	s__Thermus antranikianii	40.6	0	0.907679	Yes
3300014443	SAG	Deinococcus	s__Thermus antranikianii	39.86	0	0.915797	Yes
3300014432	SAG	Deinococcus	s__Thermus antranikianii	39	0.42	0.730449	No
3300013082	SAG	Deinococcus	s__Thermus antranikianii	34.66	0	0.571902	Yes
3300014329	SAG	Deinococcus	g__Thermus	30.7	0	0.560299	Yes
3300014431	SAG	Deinococcus	s__Thermus antranikianii	28.85	0	0.675462	No
3300014418	SAG	Deinococcus	g__Thermus	27.54	0.92	0.58772	Yes
3300013083	SAG	Deinococcus	s__Thermus antranikianii	26.32	0	0.875879	Yes
3300014415	SAG	Deinococcus	g__Thermus	25.98	1.27	0.557731	Yes
3300014424	SAG	Deinococcus	s__Thermus antranikianii	24.07	0	0.640938	Yes
3300010530	SAG	Deinococcus	s__Thermus antranikianii	23.82	0.56	0.498751	No
2706794719	SAG	Deinococcus	o__CSP1-3	23.28	0	0.886184	No
3300014416	SAG	Deinococcus	s__Thermus antranikianii	23.02	0	0.608995	Yes
3300014330	SAG	Deinococcus	s__Thermus antranikianii	17.54	0	0.581992	Yes
3300014414	SAG	Deinococcus	g__Thermus	17.24	0	0.442631	No
3300014398	SAG	Deinococcus	g__Thermus	17.04	0	0.293537	No
3300014404	SAG	Deinococcus	s__Thermus antranikianii	16.99	0	0.42185	No
3300013888	SAG	Deinococcus	s__Thermus antranikianii	16.38	0	0.335562	Yes
3300014328	SAG	Deinococcus	s__Thermus antranikianii	15.86	0	0.298447	Yes
3300010504	SAG	Deinococcus	s__Thermus antranikianii	14.33	0	0.351873	No
3300010480	SAG	Deinococcus	g__Thermus	13.79	0	0.262935	No
3300010437	SAG	Deinococcus	g__Thermus	13.01	0	0.239688	Yes
3300014403	SAG	Deinococcus	s__Thermus antranikianii	12.24	0.85	0.382824	No
3300010455	SAG	Deinococcus	g__Thermus	12.07	0	0.116213	No
3300014387	SAG	Deinococcus	g__Thermus	12.07	1.72	0.227079	No
3300006767_MAG10	MAG	Deinococcus	s__Thermus antranikianii	10.81	1.27	0.475623	Yes
3300010464	SAG	Deinococcus	g__Thermus	10.63	1.72	0.204471	No
3300010482	SAG	Deinococcus	g__Thermus	9.48	0	0.271382	Yes
3300014391	SAG	Deinococcus	g__Thermus	9.45	0	0.246664	No
3300013035	SAG	Deinococcus	g__Thermus	8.28	0	0.414278	No
3300014394	SAG	Deinococcus	g__Thermus	7.49	0	0.291039	No
3300014386	SAG	Deinococcus	g__Thermus	7.26	0	0.211644	No
3300014397	SAG	Deinococcus	g__Thermus	6.9	0	0.300459	No
3300014381	SAG	Deinococcus	g__Thermus	5.5	0	0.136969	No
3300010456	SAG	Deinococcus	g__Thermus	5.26	0	0.124438	No
3300010457	SAG	Deinococcus	g__Thermus	5.17	1.72	0.14133	No
3300014385	SAG	Deinococcus	g__Thermus	5.17	0	0.193517	No
3300010436	SAG	Deinococcus	g__Thermus	3.45	0	0.17497	No
3300014395	SAG	Deinococcus	g__Thermus	3.45	0	0.246663	No
3300014383	SAG	Deinococcus	g__Thermus	2.82	0	0.16119	No
3300014382	SAG	Deinococcus	g__Thermus	2.51	0	0.152142	No
3300014388	SAG	Deinococcus	c__Aenigmarchaeia	1.72	0	0.236223	Yes
3300010438	SAG	Deinococcus	g__Thermus	0	0	0.039186	No
3300013030	SAG	Deinococcus	g__Thermus	0	0	0.068056	No
3300013031	SAG	Deinococcus	g__Thermus	0	0	0.145065	No
3300013887	SAG	Deinococcus	g__Thermus	0	0	0.206747	Yes
3300014380	SAG	Deinococcus	g__Thermus	0	0	0.099734	Yes
3300006767_MAG17	MAG	Firmicutes	o__CSP1-3	34.76	0	0.952964	No
3300014389	SAG	Firmicutes	o__Thermaerobacterales	7.05	0	0.225928	Yes
3300006767_MAG3	MAG	Kryptonia	s__Kryptonium thompsoni	96.16	2.73	2.66882	Yes
3300010709	SAG	Kryptonia	s__Kryptonium thompsoni	96.16	1.91	2.5825	Yes
3300010708	SAG	Kryptonia	s__Kryptonium thompsoni	88.51	1.91	2.37539	Yes
2600255341	SAG	Kryptonia	s__Kryptonium thompsoni	88.32	1.37	2.28943	Yes
3300010706	SAG	Kryptonia	s__Kryptonium thompsoni	88.18	1.64	2.34652	No
3300010707	SAG	Kryptonia	s__Kryptonium thompsoni	88.01	1.91	2.30631	Yes
2600255340	SAG	Kryptonia	s__Kryptonium thompsoni	87.63	2.05	2.42529	Yes
3300010705	SAG	Kryptonia	s__Kryptonium thompsoni	86.87	1.91	2.28478	Yes
3300010704	SAG	Kryptonia	s__Kryptonium thompsoni	84.41	0.55	2.13262	No
2600255344	SAG	Kryptonia	s__Kryptonium thompsoni	82.22	1.91	2.14219	Yes
2600255396	SAG	Kryptonia	s__Kryptonium thompsoni	81.35	1.37	2.09008	Yes
3300010695	SAG	Kryptonia	s__Kryptonium thompsoni	79.56	1.09	1.88392	Yes
2600254939	SAG	Kryptonia	s__Kryptonium thompsoni	79.44	2.46	2.13648	Yes
2600255388	SAG	Kryptonia	s__Kryptonium thompsoni	77.85	1.37	1.88666	Yes
3300010691	SAG	Kryptonia	s__Kryptonium thompsoni	76.25	6.9	1.77658	Yes
3300013256	SAG	Kryptonia	s__Kryptonium thompsoni	76.21	1.09	2.17601	Yes
2600254940	SAG	Kryptonia	s__Kryptonium thompsoni	75.99	0.27	2.08563	Yes
2600255349	SAG	Kryptonia	s__Kryptonium thompsoni	75.38	0.27	2.20167	Yes
3300010703	SAG	Kryptonia	s__Kryptonium thompsoni	75	1.37	2.09217	No
3300010701	SAG	Kryptonia	s__Kryptonium thompsoni	73.22	2.46	2.02045	No
3300010693	SAG	Kryptonia	s__Kryptonium thompsoni	72.33	1.09	1.8653	Yes
2600255348	SAG	Kryptonia	s__Kryptonium thompsoni	69.65	2.73	2.00013	Yes
3300010699	SAG	Kryptonia	s__Kryptonium thompsoni	69.37	0.82	1.90525	No
3300010696	SAG	Kryptonia	s__Kryptonium thompsoni	67.74	0.55	1.83797	No
3300010697	SAG	Kryptonia	s__Kryptonium thompsoni	67.29	1.91	1.83975	No
3300010692	SAG	Kryptonia	s__Kryptonium thompsoni	67.19	1.91	1.81779	No
3300010700	SAG	Kryptonia	s__Kryptonium thompsoni	66.83	5.74	1.88448	Yes
2600255342	SAG	Kryptonia	s__Kryptonium thompsoni	66.7	1.64	1.90871	Yes
3300010698	SAG	Kryptonia	s__Kryptonium thompsoni	66.34	1.91	1.85315	Yes
3300010681	SAG	Kryptonia	s__Kryptonium thompsoni	63.44	0.55	1.54386	Yes
3300014035	SAG	Kryptonia	s__Kryptonium thompsoni	60.28	2.19	1.58466	Yes
3300010686	SAG	Kryptonia	s__Kryptonium thompsoni	59.4	1.91	1.55621	Yes
3300010683	SAG	Kryptonia	s__Kryptonium thompsoni	54.24	0	1.52127	No
3300010677	SAG	Kryptonia	s__Kryptonium thompsoni	54.2	0	1.45191	Yes
3300010676	SAG	Kryptonia	s__Kryptonium thompsoni	53.95	1.37	1.41333	No
3300010646	SAG	Kryptonia	s__Kryptonium thompsoni	53.51	0.55	1.28012	No
2600255391	SAG	Kryptonia	s__Kryptonium thompsoni	53.2	0.55	1.42723	Yes
3300010687	SAG	Kryptonia	s__Kryptonium thompsoni	53.19	1.09	1.61189	No
3300010666	SAG	Kryptonia	s__Kryptonium thompsoni	51.62	1.37	1.35535	No
3300010680	SAG	Kryptonia	s__Kryptonium thompsoni	51.37	1.09	1.4843	Yes
3300014455	SAG	Kryptonia	s__Kryptonium thompsoni	50.61	1.09	1.34712	No
3300010651	SAG	Kryptonia	s__Kryptonium thompsoni	50.55	1.37	1.25006	No
3300010634	SAG	Kryptonia	s__Kryptonium thompsoni	50.4	0	1.12458	No
3300010675	SAG	Kryptonia	s__Kryptonium thompsoni	50	3.45	1.43927	No
3300010648	SAG	Kryptonia	s__Kryptonium thompsoni	49.26	2.46	1.2263	No
3300010674	SAG	Kryptonia	s__Kryptonium thompsoni	49.19	0.82	1.42606	Yes
3300010656	SAG	Kryptonia	s__Kryptonium thompsoni	48.98	0.82	1.18436	Yes
3300010665	SAG	Kryptonia	s__Kryptonium thompsoni	47.8	0.27	1.37958	No
3300010657	SAG	Kryptonia	s__Kryptonium thompsoni	46.71	0	1.30113	No
3300010662	SAG	Kryptonia	s__Kryptonium thompsoni	46.52	0.55	1.29737	No
3300010649	SAG	Kryptonia	s__Kryptonium thompsoni	44.97	0	1.2685	Yes
3300010626	SAG	Kryptonia	s__Kryptonium thompsoni	42.01	1.09	1.14026	Yes
3300010627	SAG	Kryptonia	s__Kryptonium thompsoni	41.89	0	1.0714	Yes
3300010637	SAG	Kryptonia	s__Kryptonium thompsoni	41.45	1.09	1.15787	No
2600255343	SAG	Kryptonia	s__Kryptonium thompsoni	41.38	0	1.50165	Yes
3300010673	SAG	Kryptonia	s__Kryptonium thompsoni	41.22	1.64	1.40136	No
3300010616	SAG	Kryptonia	s__Kryptonium thompsoni	39.26	1.72	0.961421	No
3300010641	SAG	Kryptonia	s__Kryptonium thompsoni	38.93	0	1.11048	No
3300010630	SAG	Kryptonia	s__Kryptonium thompsoni	38.46	1.09	1.08974	No
3300010633	SAG	Kryptonia	s__Kryptonium thompsoni	38.33	2.38	1.12287	No
3300013039	SAG	Kryptonia	s__Kryptonium thompsoni	37.81	0.82	0.915215	No
3300010582	SAG	Kryptonia	s__Kryptonium thompsoni	37.78	1.09	0.774227	No
3300010613	SAG	Kryptonia	s__Kryptonium thompsoni	37.4	0.91	1.0047	No
3300010623	SAG	Kryptonia	s__Kryptonium thompsoni	37.04	1.64	1.05617	No
3300010628	SAG	Kryptonia	s__Kryptonium thompsoni	36.68	1.93	1.0715	No
3300010624	SAG	Kryptonia	s__Kryptonium thompsoni	34.48	0	1.01678	No
3300010586	SAG	Kryptonia	s__Kryptonium thompsoni	34.21	2.53	0.836424	No
3300010572	SAG	Kryptonia	s__Kryptonium thompsoni	33.86	0	0.876428	No
3300010587	SAG	Kryptonia	s__Kryptonium thompsoni	33.64	3.55	0.855658	No
3300010556	SAG	Kryptonia	s__Kryptonium thompsoni	33.02	0.55	0.715656	No
3300010590	SAG	Kryptonia	s__Kryptonium thompsoni	32.96	1.64	0.862963	No
3300010638	SAG	Kryptonia	s__Kryptonium thompsoni	32.52	0	1.0622	No
3300010570	SAG	Kryptonia	s__Kryptonium thompsoni	31.78	1.09	0.777675	No
3300010622	SAG	Kryptonia	s__Kryptonium thompsoni	31.66	0	1.03054	No
3300010585	SAG	Kryptonia	s__Kryptonium thompsoni	31.03	0	0.906995	No
2600255395	SAG	Kryptonia	s__Kryptonium thompsoni	29.31	1.72	0.732358	Yes
3300010574	SAG	Kryptonia	s__Kryptonium thompsoni	29.17	0	0.817303	No
3300010540	SAG	Kryptonia	s__Kryptonium thompsoni	27.59	1.72	0.608465	No
3300010560	SAG	Kryptonia	s__Kryptonium thompsoni	27.4	1.64	0.730426	No
3300010576	SAG	Kryptonia	s__Kryptonium thompsoni	27.21	0.55	0.805865	No
3300010614	SAG	Kryptonia	s__Kryptonium thompsoni	24.92	0	0.986231	No
3300010542	SAG	Kryptonia	s__Kryptonium thompsoni	24.59	5.46	0.650733	No
3300010526	SAG	Kryptonia	s__Kryptonium thompsoni	23.33	0	0.523375	No
3300010521	SAG	Kryptonia	s__Kryptonium thompsoni	22.41	0	0.545592	No
3300010565	SAG	Kryptonia	s__Kryptonium thompsoni	20.85	3.45	0.690791	No
3300010545	SAG	Kryptonia	s__Kryptonium thompsoni	20.22	0	0.617856	No
3300010528	SAG	Kryptonia	s__Kryptonium thompsoni	19.67	0	0.541313	Yes
3300014428	SAG	Kryptonia	s__Kryptonium thompsoni	15.86	0	0.803396	No
3300010506	SAG	Kryptonia	s__Kryptonium thompsoni	15.63	0	0.450217	No
3300010459	SAG	Kryptonia	s__Kryptonium thompsoni	14.11	0	0.203261	No
3300010507	SAG	Kryptonia	s__Kryptonium thompsoni	13.4	0	0.396933	No
3300010518	SAG	Kryptonia	s__Kryptonium thompsoni	12.91	8.74	0.438757	No
3300010487	SAG	Kryptonia	s__Kryptonium thompsoni	9.87	0	0.331122	No
3300010458	SAG	Kryptonia	g__Kryptonium	6.9	0	0.166713	No
3300010479	SAG	Kryptonia	g__Kryptonium	2.82	0	0.21994	No
3300010444	SAG	Kryptonia	o__LC-3	0	0	0.034522	No
3300010546	SAG	Parcubacteria	o__UBA6257	65.8	0	0.517064	Yes
3300010472	SAG	Parcubacteria	o__UBA6257	29.33	0	0.222419	No
3300014396	SAG	Parcubacteria	p__Patescibacteria	25.89	6.9	0.373196	No
3300014468	SAG	S2R29	c__Calescibacteriia	87.77	0	1.65467	Yes
3300014474	SAG	S2R29	c__Calescibacteriia	87.46	0	1.71352	Yes
3300014467	SAG	S2R29	c__Calescibacteriia	86.05	0	1.62083	Yes
2706794776	SAG	S2R29	c__Calescibacteriia	80.88	0	1.61133	Yes
2706794778	SAG	S2R29	c__Calescibacteriia	80.88	0	1.50842	No
3300014460	SAG	S2R29	p__Calescamantes	72.52	0	1.54535	Yes
2706794796	SAG	S2R29	c__Calescibacteriia	71.39	0	1.37778	No
2706794800	SAG	S2R29	p__Calescamantes	68.32	0	1.27302	Yes
2706794783	SAG	S2R29	c__Calescibacteriia	66.93	0	1.39174	Yes
2706794798	SAG	S2R29	c__Calescibacteriia	46.5	0	0.749704	No
3300010558	SAG	S2R29	p__Calescamantes	45.56	0	0.756526	Yes
3300010552	SAG	S2R29	p__Calescamantes	39.86	0	0.750085	No
3300010529	SAG	S2R29	p__Calescamantes	37.29	0.16	0.628128	Yes
2706794793	SAG	S2R29	c__Calescibacteriia	25.95	0	0.575529	No
3300010498	SAG	S2R29	p__Thermotogae	12.93	0	0.384784	No
2706794792	SAG	S2R29	c__Brachyspirae	7.76	0	0.202634	No
3300014462	SAG	S2R29	c__Calescibacteriia	4.17	0	0.075854	No
2706794781	SAG	Unknown	o__CSP1-3	26.88	0.93	0.831748	Yes
3300013255	SAG	Unknown	o__CSP1-3	22.04	0	0.892912	Yes
3300010473	SAG	Unknown	o__CSP1-3	12.23	0	0.21753	No
3300014384	SAG	Unknown	o__CSP1-3	9.4	0	0.186567	Yes
3300010446	SAG	Unknown	f__CSP1-3	7.78	0	0.055841	No
3300010449	SAG	Unknown	g__RBG-16-56-11	4.17	0	0.091395	No
3300013032	SAG	Unknown	c__Deinococci	3.45	0	0.218308	No
3300010463	SAG	Unknown	g__Thermus	1.72	0	0.205388	Yes
3300010439	SAG	Unknown	NA	0	0	0.036593	No
3300010442	SAG	Unknown	c__Anaerolineae	0	0	0.083296	No
3300010443	SAG	Unknown	g__Mycoplasma_A	0	0	0.13101	No
3300010445	SAG	Unknown	NA	0	0	0.039846	No
3300010448	SAG	Unknown	NA	0	0	0.07738	No
3300010450	SAG	Unknown	g__Thermus	0	0	0.047257	No
3300010452	SAG	Unknown	c__Fimbriimonadia	0	0	0.103138	No
3300010454	SAG	Unknown	NA	0	0	0.127825	No
3300006767_MAG11	MAG	WOR3	p__WOR-3	87.52	0	1.60641	Yes
3300013504	SAG	WOR3	p__WOR-3	62.53	0	1.0858	Yes
2706794765	SAG	WOR3	p__WOR-3	52.47	0	0.901536	Yes
3300014430	SAG	WOR3	c__Calescibacteriia	48.9	0	0.729256	Yes
3300014420	SAG	WOR3	p__WOR-3	42.84	0	0.648884	Yes
2706794761	SAG	WOR3	p__WOR-3	42.22	0.41	0.842057	No
3300010566	SAG	WOR3	c__32-111	37.54	4.49	0.707014	No
3300010563	SAG	WOR3	c__32-111	36.97	0.41	0.656689	No
3300010520	SAG	WOR3	p__WOR-3	33.31	0	0.484358	No
3300010514	SAG	WOR3	c__32-111	32.43	2.62	0.464313	Yes
3300014417	SAG	WOR3	p__WOR-3	31.33	0.41	0.582016	Yes
2706794772	SAG	WOR3	p__WOR-3	29.84	0	0.632716	No
3300010484	SAG	WOR3	p__Calescamantes	25.83	1.72	0.299648	No
3300010485	SAG	WOR3	p__Calescamantes	25.42	0	0.299579	No
3300010453	SAG	WOR3	p__WOR-3	4.17	0	0.097066	No
2706794771	SAG	WOR3	p__Epsilonbacteraeota	3.92	0	0.229246	Yes
